# Supplementary material for: Proton pump inhibitor use increases the risk of peritonitis in peritoneal dialysis patients
Source: PLoS One. 2019 Nov 7;14(11):e0224859. doi: 10.1371/journal.pone.0224859 (PMC6837385; doi:10.1371/journal.pone.0224859)
Supplement: S1 Table — (XLSX) [file pone.0224859.s002.xlsx]

## Sheet: Sheet1
No	PPI	sex	age	followup period(months)	DM	CVD	BMI	eGFR	Alb（g/dL）	K(mEq/L)	death（death:0）	peritonitis (peritonitis:0)	Time to first peritonitis (months)
1	0	2	35	105	0	0	20.4622	8.16695	4.9	4.4	1	1
2	0	1	26	87	0	0	23.6408	7.82932	4.4	3.2	1	1
3	0	2	41	129	0	0		6.06474	3.9	3.1	1	0	21
4	0	2	43	97	0	0	21.9138	6.41456	3.9	5.2	1	0	48
5	0	1	35	97	1	0	21.2245	4.44309	3.8	4.7	1	1
6	0	1	52	99	1	0	20.6042	4.09557	4	4	1	0	74
7	0	2	35	96	0	0	19.0443	5.05635	4.1	3.8	1	1
8	0	1	31	38	0	0	26.5625	4.30758	4.6	4.1	1	0	1
9	0	1	49	56	0	0	20.3205	5.56215	3.7	4.4	1	1
10	1	2	46	77	1	0	28.9333	5.71134	3.4	3.4	1	1
11	1	1	59	77	1	0	20.4959	8.57126	3.6	3.5	1	0	21
12	0	1	59	76	1	0	23.1261	9.47484	3.9	3.5	1	0	50
13	0	2	38	47	1	0	34.2154	4.74578	4.2	3.6	1	1
14	0	1	65	70	1	0	23.2835	9.29009	3.5	3.7	1	0	7
15	1	2	54	32	1	0	19.4689	9.15873	3.5	3.3	1	0	5
16	0	1	62	23	1	1					1	0	3
17	1	1	49	57	0	0	23.426	4.22734	4.1	4.9	1	1
18	0	1	49	55	1	0	23.4509	5.74516	3.4	6.8	1	0	13
19	0	1	67	34	0	0	21.4786	4.81099	3.4	5.4	1	1
20	0	1	74	51	1	1	20.5688	9.44911	3.2	3.6	0	1
21	0	1	48	87	0	1	29.691	9.40553	3.9	3.9	1	0	48
22	0	1	76	70	0	0	19.219	6.07818	3.7	5.1	0	0	51
23	1	1	76	48	0	0	22.0542	17.6639	3.3	3.5	1	1
24	0	1	63	47	0	0	23.5989	5.18122	3.4	3.6	1	1
25	0	2	72	87	0	1	20.7447	8.41171	3.6	4.9	1	1
26	0	1	61	46	0	1	20.0777	6.43704	2.6	3.6	1	1
27	0	1	72	55	0	0	19.9284	8.75399	2.4	4	1	0	4
28	0	1	59	29	1	0	22.7365	8.5555	3.4	4.5	1	1
29	1	1	81	24	1	0	18.114	12.0949	2.1	3.1	1	0	0.7
30	0	2	65	57	0	0	22.7694	6.24094		4.7	1	1
31	0	1	57	25	1	0	24.0569	3.94964	3.8	5	1	1
32	0	1	64	12	1	0	31.3143	9.2562	3.2	3.6	1	0	2
33	1	1	60	32	1	1	28.2138	13.516	3.8	3.9	1	0	1
34	0	2	55	90	0	0	27.6143	4.51192	3.4	4.2	1	1
35	1	2	66	19	1	1	17.4638	24.106	2	3.7	0	1
36	0	1	75	1	1	1	23.4711	9.59718	2.3	3.5	1	1
37	0	1	59	44	1	0	24.7256	6.47116	3.9	4.2	1	1
38	0	1	67	31	1	1	20.9129	7.59058	3.7	4.2	1	1
39	0	2	58	71	1	0	18.7888	9.47312	4.2	4.3	1	0	40
40	1	2	64	63	0	1	18.3375	3.79818	3	3.5	1	1
41	1	2	80	61	1	0	23.0444	3.4724	3.3	4.1	1	0	52
42	1	2	58	59	0	1	19.9114	5.84654	4.8	3.6	1	1
43	0	2	64	121	0	0	23.6	3.49239	3.8	3.2	1	1
44	0	2	69	31	1	0	22.2222	5.11604	3.1	4.4	1	0	10
45	0	1	64	38	0	0	22.9946	3.4697	2.9	4.5	1	0	32
46	0	1	73	37	1	1	20.6084	10.1569	3.8	4.9	0	1
47	1	1	71	3	1	1	22.4322	4.98289	2.7	3.5	0	0	2
48	0	1	61	77	0	1	20.7612	6.67533	4.3	4.1	1	1
49	0	2	80	41	0	0	19.2628	7.1168	2.8	3.5	1	0	33
50	1	1	67	68	1	0	20.5693	5.70115	2.3	4.5	1	0	50
51	0	1	53	26	1	0	22.6095	10.3769	3.2	5.9	1	1
52	0	1	70	56	1	0	23.3377	8.57041	3.8	4.4	1	1
53	0	2	72	46	1	0	15.1489	10.9438	3.2	4.6	1	0	24
54	0	1	64	44	0	0	17.4747	14.7054	3.5	3.7	1	1
55	1	1	48	45	1	0	22.571	10.0326	3.8	3.2	0	1
56	1	1	61	49	0	0	25.2184	6.54935	3.9	5.5	1	0	46
57	0	2	33	65	0	0	17.3081	6.56005	3.6	3.3	0	0	17
58	0	2	56	58	1	0	25.5509	6.07105	4	4.3	0	1
59	0	1	37	17	0	0	24.514	5.83582	4	5.3	1	0	3
60	1	1	60	102	1	0	20.8326	7.91572	3.8	4.1	1	0	100
61	0	2	67	47	0	0	17.2036	6.35245	4	4.4	1	1
62	0	1	63	24	0	0	18.9555	15.3874	3	2.8	1	0	23
63	0	1	56	63	1	0	28.4801	5.08223	3.9	3.2	1	0	5
64	1	1	47	65	1	0	30.4611	5.31437	2.9	6.1	1	0	15
65	0	1	53	21	1	1	20.582	6.9399	4.1	5.8	0	1
66	0	1	64	56	0	0	22.2331	6.78432	4	5.2	1	1
67	0	1	37	11	0	0	22.0761	3.68306	4	4	1	1
68	0	2	33	75	1	1	20.8744	4.86216	3.5	4.6	1	1
69	1	1	64	27	1	1	22.8407	8.74315	3.3	3.5	1	1
70	1	1	37	68	0	0	19.2912	6.05776	3.9	4.9	1	0	65
71	0	1	73	28	1	0	21.5629	12.6344	2.7	3	1	0	16
72	0	1	63	76	0	0	18.1756	7.75229	4.1	4.2	1	1
73	1	1	47	36	1	0	23.1991	12.6421	3.7	5	1	0	20
74	1	2	73	22	0	1		12.9582	2.3	2.6	0	0	4
75	0	1	61	64	1	1	21.2489	8.71409	3.6	4.5	1	0	21
76	0	1	74	44	1	0	20.9637	7.95843	2.9	3.5	1	1
77	0	1	63	64	1	0	24.2694	9.31694	2.5	3.5	0	1
78	0	2	57	47	1	0	20.3402	6.28139	3.7	3.9	1	0	37
79	0	1	75	38	1	1	20.5503	6.78063	2.9	3.2	0	1
80	0	1	60	51	1	0	34.1598	9.72325	3.1	4.8	1	1
81	1	2	77	19	1	1	27.6304	6.37094	3.4	3.2	0	0	24
82	0	1	58	93	1	1	19.8181	6.62558	3.9	3	1	1
83	0	1	68	91	0	0	21.5089	7.51992	3.7	4.3	1	0	35
84	1	2	66	99	1	0	23.6832	6.69902	3.8	4.3	1	1
85	0	1	67	29	1	1	26.3616	8.31001	4.1	4.6	1	0	27
86	0	1	61	76	0	0	23.5577	10.6699	3.9	3.1	1	1
87	0	1	59	47	1	0	24.2908	12.3309	2.6	4.3	1	1
88	0	2	50	53	1	0	19.9923	5.06532	3.1	3.4	1	0	10
89	0	1	56	53	0	1	24.9959	6.58757	3.2	4.6	1	1
90	0	1	79	40	0	0	19.8504	13.6744	3.7	3.8	1	1
91	1	2	63	48	1	1	17.2995	12.617	2.8	4.3	1	1
92	0	1	76	7	1	1	21.551	17.9372	3.7	4.4	1	0	5
93	0	1	62	6	0	0	18.6543	12.3146	4.1	6	1	0	4
94	0	1	67	60	1	0	22.2506	6.14294	4	5.3	1	1
95	0	1	63	92	0	0	23.3275	7.90073	3.7	3.8	1	0	70
96	1	1	67	57	0	0	23.748	8.90147	4.3	4.1	1	0	57
97	0	1	44	19	0	0	39.5009	6.94063	3.8	5.2	1	1
98	0	2	64	90	0	0	19.3333	5.26927	3.4	3.5	1	1
99	1	1	52	73	1	0	19.5312	5.40422	3.4	4.4	1	1
100	1	1	58	74	0	1	25.4718	6.89487	3.5	4.9	1	0	54
101	1	1	59	33	0	0	23.9258	5.19969	3.2	3.1	1	1
102	1	1	67	32	1	0	0	13.1315	3.1	5.2	0	0	24
103	1	2	62	54	1	0	27.9467	8.58604	2.9	2.8	1	0	29
104	1	1	67	34	1	1	30.1365	7.70873	3.4	4.8	1	0	2
105	1	1	45	13	1	1	0	10.8066	2.5	4	1	0	#REF!
106	1	1	82	26	0	0	18.6555	8.79812	2.7	5.2	1	0	22
107	0	1	65	1	1	0	15.5702	19.9121	2.7	4.3	0	1
108	0	2	68	29	0	0	16.3392	6.80471	3.9	4.1	1	1
109	0	1	68	23	1	0	24.2119	8.27475	4.4	6.6	1	1
110	0	2	64	25	0	0	25.9729	4.23005	4.2	4.2	1	1
111	0	2	42	44	0	0	23.9453	4.15861	4.2	4.1	1	1
112	0	1	65	41	0	0	29.4806	6.56445	4.1	4.3	1	1
113	1	1	80	33	1	0	20.0919	24.1195	2.6	3.4	0	0	4
114	0	1	83	10	0	0	21.7955	8.24081	3.9	4.8	1	1
115	1	2	67	53	1	1	20.6789	7.65816	3.7	4.1	1	0	6
116	0	2	79	12	0	1	26.8976	16.93	3	3.1	0	1
117	0	2	73	8	0	0	19.1632	5.73645	3.1	4.7	0	1
118	0	1	84	3	0	0	18.9463	12.6256	3.1	4.7	0	1
119	1	1	43	53	1	0	23.3808	15.8004	2.9	4.1	1	0	25
120	1	2	47	78	0	0	19.3359	9.90494	4	4.4	1	1
121	0	1	79	7	0	0		11.2532	2.6	4.3	0	1
122	0	2	75	33	0	0	22.2592	5.64192	3.1	4.5	1	1
123	0	1	75	16	0	0	22.8159	11.3355	2.6	3.2	1	1
124	0	2	80	5	0	0	18.6884	5.74066	2.4	3.6	0	1
125	1	2	60	68	1	1	28.4823	3.91066	3.9	4.1	1	0	69
126	1	1	37	21	0	0	17.8682	7.1437	4.1	5.4	1	1
127	0	1	39	35	1	1	27.9012	7.25653	3.6	3.9	1	1
128	1	1	64	30	1	0	24.2023	7.89255	3.8	3.9	1	1
129	0	1	54	42	0	0	19.8714	6.97482	4.1	4.4	1	1
130	0	1	56	26	1	0	27.8896	11.0351	3.7	4.9	1	1
131	0	1	72	18	1	0	27.3927	6.44128	3	5.4	1	0	#REF!
132	1	2	75	72	0	0	20.4897	9.58355	3.7	4.8	1	0	39
133	0	1	54	60	0	1	24.6901	4.36315	4.2	4.1	1	0	16
134	0	2	65	71	0	1	22.499	3.88188	3.9	3.9	1	0	1
135	0	2	36	20	0	0	17.2992	7.43587	3	5	1	1
136	1	1	44	63	1	0	21.2615	7.70666	4.2	5.1	1	1
137	0	1	46	15	1	0	28.2907	7.85163	2.8	4.6	1	1
138	1	1	77	61	1	1	21.1328	12.205	2.8	3.7	1	1
139	1	2	83	11	1	0	17.5431	5.24822	3.2	2.6	0	1
140	0	1	64	48	1	1	19.5003	10.3824	3	4	1	1
141	0	1	74	58	0	0	25.1125	8.43481	3.8	4.4	1	1
142	1	1	72	55	0	0	19.8176	5.32559	3.7	4.9	1	1
143	1	1	63	66	0	0	23.4256	7.20841	3	3.9	1	1
144	1	1	39	27	0	0	27.035	5.60043	3.4	6.4	1	0	9
145	1	1	53	32	0	0	31.4907	5.53632	3.9	4.1	1	1
146	0	1	65	64	0	0	16.9922	7.99694	3.3	4	1	0	27
147	0	1	84	15	1	0	24.5282	7.45597	2.1	3.7	1	1
148	0	1	28	20	0	1	23.0204	6.68912	4.1	3.8	1	1
149	0	2	51	31	1	0	37.1013	5.60625	3.2	2.7	1	1
150	1	1	70	52	1	1	18.5867	7.2126	3.4	4.3	1	1
151	1	1	69	60	1	0	19.117	4.96542	3.5	3.1	1	0	28
152	0	1	76	60	0	0	19.1996	6.20291	3.7	4.3	1	1
153	0	1	60	14	1	1	30.3683	5.14466	2.2	3.5	1	1
154	1	1	60	59	1	0	24.0668	8.30044	3.6	3.5	1	0	9
155	0	1	62	39	1	0	24.0484	4.11754	3.9	3.8	1	1
156	0	2	60	59	1	0	22.6339	5.30867	3.4	5.8	1	1
157	1	2	72	58	1	0	33.229	5.92771	3.8	4.2	1	0	44
158	0	2	87	12	0	0	18.6445	9.26345	2	2.9	1	0	2
159	0	1	78	21	1	1	19.0737	9.48976	2.7	4.1	0	1
160	1	2	45	57	0	0	16.2273	5.53851	4.2	5.5	1	1
161	1	1	44	20	1	0	23.2626	7.14122	2.2	3.3	0	0	#REF!
162	0	2	61	7	0	0	21.5288	2.97742	3.5	4.8	1	1
163	0	1	66	55	1	0	15.831	6.39364	3	4.7	1	0	3
164	0	1	42	49	0	0	20.5695	6.84129	4.5	3.4	1	1
165	0	2	49	40	0	0	25.3359	5.05119	3.8	4.4	1	1
166	1	1	72	46	1	0	20.1858	7.22581	3.3	4.3	0	0	41
167	1	1	73	52	0	0	17.1889	8.29197	2.8	5.2	1	0	45
168	1	2	74	53	0	0	19.0226	8.45205	3.4	3.2	1	1
169	0	1	62	52	1	0	21.0284	5.5661	3.8	4.2	1	0	25
170	0	2	24	6	1	0	30.7481	8.86715	3.2	5.5	1	0	1
171	0	2	64	2	1	0	28.4423	7.26447	3.1	4.7	1	1
172	0	1	40	11	0	0	21.542	3.70179	4	5.4	1	0	21
173	0	2	55	18	0	0	20.1857	3.23253	2.6	5.1	1	1
174	0	1	60	46	1	0	20.5937	8.92371	2.5	3.6	1	1
175	1	2	67	44	0	0	21.19	7.16959	2.8	2.4	1	0	26
176	0	1	61	24	1	1	29.6492	4.75505	3	3.7	1	1
177	1	1	58	12	0	1	22.7204	9.77772	2.9	3.9	1	0	4
178	0	1	71	43	1	0	22.4336	9.79193	3.5	3.8	1	1
179	1	1	67	25	0	1	27.1812	6.68555	2.8	3.7	1	0	16
180	0	1	62	45	1	0	31.0929	6.68376	3.3	5.9	1	1
181	0	1	55	14	1	0	32.2146	6.44659	3.1	5.2	1	1
182	0	1	63	44	0	0	25.3238	5.59688	3.7	4.2	1	1
183	1	1	72	33	0	0	21.3276	8.82379	3.5	5.7	1	0	4
184	1	1	68	32	1	0	21.2932	7.48184	2.4	3.6	1	0	27
185	0	1	66	36	0	0	24.0728	6.7349	2.9	4	1	1
186	1	1	76	11	0	0	23.0332	5.61638	4.1	4.3	1	0	13
187	1	1	62	16	0	1	22.1593	4.41146	2.7	4.1	1	1
188	0	1	77	42	0	0	19.5196	5.15272	3.5	3.2	1	1
189	0	1	68	10	1	0	24.7338	6.4896	3.2	4.3	1	1
190	0	2	56	10	0	0	21.785	7.314	1.5	6	1	1
191	0	2	73	40	0	0	20.4717	6.09322	3.1	4	1	1
192	1	1	84	39	0	0	16.9093	9.07277	3.8	5.6	1	1
193	0	1	79	6	1	1	26.6804	7.31477	3	3.5	1	0	7
194	0	1	75	7	1	1	25.4437	7.17739	3.5	3.2	1	1
195	0	1	75	17	1	1	19.5646	8.13562	2.4	4.3	1	0	1
196	0	1	44	5	1	0	25.9309	5.10065	3.2	4.7	1	1
197	0	1	81	24	0	0	23.8007	6.82681	3.4	4	1	1
198	0	2	66	22	1	0	31.968	5.81173	3.2	3.5	1	1
199	1	1	81	17	1	1	24.8193	6.24585	2.7	3.6	1	0	12
200	1	1	67	13	0	0	20.5078	4.40382	3.1	4.7	1	1
201	0	1	74	20	1	0	26.6721	5.65953	4	6.1	1	1
202	0	1	80	33	0	0	23.9844	8.21652	3.3	5	1	1
203	0	1	57	34	0	0	20.4311	7.60063	3.4	4.4	1	1
204	0	2	81	33	0	0	23.2834	6.27901	3.5	4.2	1	1
205	0	1	70	14	0	0	18.144	7.13044	3.5	4.8	1	0	4
206	1	1	64	3	1	1	20.791	7.60033	1.9	3.9	1	1
207	0	1	58	31	0	0	22.8883	6.10204	3.6	4.9	1	1
208	0	1	75	30	0	0	18.5931	8.01562	3.6	4.6	1	1
209	0	1	56	29	0	0	23.2856	4.12525	4.1	5.5	1	1
210	0	2	74	28	0	0	22.0889	5.83861	4.2	3.5	1	1
211	0	1	64	27	0	0	18.8651	7.92019	3.4	4.5	1	1
212	0	1	71	25	1	0	21.0035	8.05352	3.8	4.2	1	0	15
213	0	1	81	25	0	0	19.095	9.79142	2.6	5.8	1	1
214	0	1	75	8	0	0	18.1744	14.5433	2.5	2.9	1	1
215	0	1	70	24	0	0	22.0289	6.00712	3.8	3.2	1	1
216	0	2	61	14	1	0	23.9441	7.18129	2.6	4.6	1	0	8
217	0	1	66	21	1	0	19.3949	8.92238	3.2	3.1	1	1
218	0	1	66	0	0	1	19.6986	11.7591	2.5	5.6	0	1
219	1	1	89	21	1	1	22.0841	15.7944	3.6	4.5	1	0	1
220	1	1	48	19	0	0	23.9807	8.18547	3.9	4.5	1	1
221	0	1	38	19	1	0	27.1724	6.3183	2.7	4.4	1	1
222	0	2	49	19	0	0	15.9808	6.9759	3.2	3.9	1	1
223	1	1	74	14	1	1	22.227	6.06383	3.4	4.8	1	1
224	0	1	71	17	0	0	23.6059	7.89477	4.1	3.7	1	0	#REF!
225	0	2	76	17	0	0	25.4753	4.9217	2.8	4.7	1	1
226	1	1	53	17	0	0	25.1025	11.3669	3.4	3.7	1	1
227	0	1	75	16	0	0	24.5367	10.4339	3.1	3.4	1	1
228	1	1	61	16	1	1	34.3228	13.4899	4.1	3.4	1	1
229	0	1	63	14	0	0	33.1541	7.52059	4	3.4	1	1
230	0	1	71	14	1	1	21.3857	10.3798	3.1	4.5	1	1
